# Supplementary material for: Functional and evolutionary characteristics of human genes encoding cell surface receptors involved in the regulation of appetite
Source: J Integr Bioinform. 2026 Jan 8;22(3):20250023. doi: 10.1515/jib-2025-0023 (PMC13066349; doi:10.1515/jib-2025-0023)
Supplement: Supplementary file 1 — Supplementary Material Details [file j_jib-2025-0023_suppl_001.xlsx]

## Sheet: S1
Table S1.
Keywords that were used to search for publications in the PubMed (https://pubmed.ncbi.nlm.nih.gov /) containing data on appetite-regulating genes.
Keywords denoting pathological conditions	Other keywords
Hypophagia	Food intake
Hyperphagia	Feeding behavior
Bulimia	Appetite
Bulimia nervosa	Hunger
Hyperorexia nervosa	Anorexigenic effect
Anorexia nervosa	Orexigenic effect
Anorexia	Lean
Eating disorder	Satiety

## Sheet: S2
Table S2.
Human genes (Receptors_80 set) orthologous to genes encoding cell surface receptors involved in the regulation of food intake in model organisms (listed in alphabetical order).
Official symbol of the gene	Gene ID	Official Full Name	This gene encodes GPCR	This gene is brain-specific a	This gene is related to developmental processes b	Ligand type c	PAI d	DI d	References	References (PubMedID)	Ref.Full
			1 - yes, 0 - no
ADCYAP1R1	117	ADCYAP receptor type I	1	1	0	Peptide	6	0.037	[Maunze B et al., 2022]	35001657	Maunze B, Bruckner KW, Desai NN, Chen C, Chen F, Baker D, Choi S. Pituitary adenylate cyclase-activating polypeptide receptor activation in the hypothalamus recruits unique signaling pathways involved in energy homeostasis. Am J Physiol Endocrinol Metab. 2022 Mar 1;322(3):E199-E210. doi: 10.1152/ajpendo.00320.2021. Epub 2022 Jan 10. PMID: 35001657; PMCID: PMC8897015.
ADIPOR1	51094	adiponectin receptor 1	0	0	1	Protein	3	0.022	[Coope A et al., 2008]	18394428	Coope A, Milanski M, Araújo EP, Tambascia M, Saad MJ, Geloneze B, Velloso LA. AdipoR1 mediates the anorexigenic and insulin/leptin-like actions of adiponectin in the hypothalamus. FEBS Lett. 2008 Apr 30;582(10):1471-6. doi: 10.1016/j.febslet.2008.03.037. Epub 2008 Apr 3. PMID: 18394428.
AGTR1	185	angiotensin II receptor, type 1a	1	0	0	Peptide	6	0.486	[Ohinata K et al., 2008]	18258202	Ohinata K, Fujiwara Y, Fukumoto S, Iwai M, Horiuchi M, Yoshikawa M. Angiotensin II and III suppress food intake via angiotensin AT(2) receptor and prostaglandin EP(4) receptor in mice. FEBS Lett. 2008 Mar 5;582(5):773-7. doi: 10.1016/j.febslet.2008.01.054. Epub 2008 Feb 5. PMID: 18258202.
AGTR2	186	angiotensin II receptor type 2	1	0	1	Peptide	7	0.142	[Ohinata K et al., 2008]	18258202	Ohinata K, Fujiwara Y, Fukumoto S, Iwai M, Horiuchi M, Yoshikawa M. Angiotensin II and III suppress food intake via angiotensin AT(2) receptor and prostaglandin EP(4) receptor in mice. FEBS Lett. 2008 Mar 5;582(5):773-7. doi: 10.1016/j.febslet.2008.01.054. Epub 2008 Feb 5. PMID: 18258202.
AVPR1A	552	arginine vasopressin receptor 1A	1	0	1	Peptide	6	0.119	[Ikemura R, et al., 2004]	15353846	Ikemura R, Matsuwaki T, Yamanouchi K, Nishihara M. Involvement of endogenous vasopressin in high plasma osmolality-induced anorexia via V1 receptor-mediated mechanism. J Vet Med Sci. 2004 Aug;66(8):951-5. doi: 10.1292/jvms.66.951. PMID: 15353846.
BDKRB1	623	bradykinin receptor, beta 1	1	0	1	Peptide	8	1.033	[Correia PE et al., 2022]	35617279	Correia PE, Gomes CB, Bandeira VA, Marten T, Natividade GR, Merello P, Tozawa E, Cerski CTS, Budu A, Araújo R, Arbo BD, Ribeiro MFM, Barros CC, Gerchman F. Kinin B1 receptor deficiency protects mice fed by cafeteria diet from abnormal glucose homeostasis. PLoS One. 2022 May 26;17(5):e0267845. doi: 10.1371/journal.pone.0267845. PMID: 35617279; PMCID: PMC9135186.
BMPR1A	657	bone morphogenetic protein receptor, type 1A	0	0	1	Protein	3	0.058	[Townsend KL et al., 2017]	29040444	Townsend KL, Madden CJ, Blaszkiewicz M, McDougall L, Tupone D, Lynes MD, Mishina Y, Yu P, Morrison SF, Tseng YH. Reestablishment of Energy Balance in a Male Mouse Model With POMC Neuron Deletion of BMPR1A. Endocrinology. 2017 Dec 1;158(12):4233-4245. doi: 10.1210/en.2017-00212. PMID: 29040444; PMCID: PMC5711385.
BRS3	680	bombesin-like receptor 3	1	0	0	Peptide	6	0.059	[Ohki-Hamazaki H. et al., 1997] [Furutani N. et al., 2010]	9367152 20467915	Ohki-Hamazaki H, Watase K, Yamamoto K, Ogura H, Yamano M, Yamada K, Maeno H, Imaki J, Kikuyama S, Wada E, Wada K. Mice lacking bombesin receptor subtype-3 develop metabolic defects and obesity. Nature. 1997 Nov 13;390(6656):165-9. doi: 10.1038/36568. PMID: 9367152. Furutani N, Hondo M, Tsujino N, Sakurai T. Activation of bombesin receptor subtype-3 influences activity of orexin neurons by both di…
CALCR	799	calcitonin receptor	1	1	0	Peptide	2	0.238	[Stein LM et al., 2021]	34259025	Stein LM, McGrath LE, Lhamo R, Koch-Laskowski K, Fortin SM, Skarbaliene J, Baader-Pagler T, Just R, Hayes MR, Mietlicki-Baase EG. The long-acting amylin/calcitonin receptor agonist ZP5461 suppresses food intake and body weight in male rats. Am J Physiol Regul Integr Comp Physiol. 2021 Aug 1;321(2):R250-R259. doi: 10.1152/ajpregu.00337.2020. Epub 2021 Jul 14. PMID: 34259025; PMCID: PMC8409915.
CCKAR	886	cholecystokinin A receptor	1	0	0	Peptide	1	0.178	[Reidelberger RD, et al., 2003]	12738611	Reidelberger RD, Castellanos DA, Hulce M. Effects of peripheral CCK receptor blockade on food intake in rats. Am J Physiol Regul Integr Comp Physiol. 2003 Aug;285(2):R429-37. doi: 10.1152/ajpregu.00176.2003. Epub 2003 May 8. PMID: 12738611.
CCKBR	887	cholecystokinin B receptor	1	1	1	Peptide	1	0.145	[Chen H et al., 2006]	16965546	Chen H, Kent S, Morris MJ. Is the CCK2 receptor essential for normal regulation of body weight and adiposity? Eur J Neurosci. 2006 Sep;24(5):1427-33. doi: 10.1111/j.1460-9568.2006.05016.x. Epub 2006 Sep 8. PMID: 16965546.
CMKLR1	1240	chemerin chemokine-like receptor 1	1	0	0	Protein	7	0.214	[Ernst MC et al., 2012]	22186410	Ernst MC, Haidl ID, Zúñiga LA, Dranse HJ, Rourke JL, Zabel BA, Butcher EC, Sinal CJ. Disruption of the chemokine-like receptor-1 (CMKLR1) gene is associated with reduced adiposity and glucose intolerance. Endocrinology. 2012 Feb;153(2):672-82. doi: 10.1210/en.2011-1490. Epub 2011 Dec 20. PMID: 22186410; PMCID: PMC3275396.
CNR1	1268	cannabinoid receptor 1	1	0	1	Lipid	6	0.02	[Zizzari P et al., 2021] [Ruiz de Azua I et al., 2021]	33144338 33558679	Zizzari P, He R, Falk S, Bellocchio L, Allard C, Clark S, Lesté-Lasserre T, Marsicano G, Clemmensen C, Perez-Tilve D, Finan B, Cota D, Quarta C. CB1 and GLP-1 Receptors Cross Talk Provides New Therapies for Obesity. Diabetes. 2021 Feb;70(2):415-422. doi: 10.2337/db20-0162. Epub 2020 Nov 3. PMID: 33144338. Ruiz de Azua I, Martin-Garcia E, Domingo-Rodriguez L, Aparisi Rey A, Pascual Cuadrado D, Isl…
CRHR1	1394	corticotropin releasing hormone receptor 1	1	0	1	Peptide	6	0.14	[Bradbury MJ et al., 2000]	10919255	Bradbury MJ, McBurnie MI, Denton DA, Lee KF, Vale WW. Modulation of urocortin-induced hypophagia and weight loss by corticotropin-releasing factor receptor 1 deficiency in mice. Endocrinology. 2000 Aug;141(8):2715-24. doi: 10.1210/endo.141.8.7606. PMID: 10919255.
CRHR2	1395	corticotropin releasing hormone receptor 2	1	0	0	Peptide	3	0.513	[Wang L, et al., 2011] [Fekete EM et al., 2011]	20969907 21627635	Wang L, Stengel A, Goebel M, Martinez V, Gourcerol G, Rivier J, Taché Y. Peripheral activation of corticotropin-releasing factor receptor 2 inhibits food intake and alters meal structures in mice. Peptides. 2011 Jan;32(1):51-9. doi: 10.1016/j.peptides.2010.10.017. Epub 2010 Oct 20. PMID: 20969907; PMCID: PMC3010521. Fekete EM, Zhao Y, Szücs A, Sabino V, Cottone P, Rivier J, Vale WW, Koob GF, Zorr…
DRD1	1812	dopamine receptor D1	1	1	1	Aminergic	4	0.026	[Martin-Iverson, M.T et al., 1988]	2906154	Martin-Iverson MT, Dourish CT. Role of dopamine D-1 and D-2 receptor subtypes in mediating dopamine agonist effects on food consumption in rats. Psychopharmacology (Berl). 1988;96(3):370-4. doi: 10.1007/BF00216064. PMID: 2906154.
DRD2	1813	dopamine receptor D2	1	1	1	Aminergic	6	0.052	[Martin-Iverson, M.T et al., 1988]	2906154	Martin-Iverson MT, Dourish CT. Role of dopamine D-1 and D-2 receptor subtypes in mediating dopamine agonist effects on food consumption in rats. Psychopharmacology (Berl). 1988;96(3):370-4. doi: 10.1007/BF00216064. PMID: 2906154.
EPHA3	2042	EPH receptor A3	0	0	1	Protein	3	0.12	[Zhang J et al., 2022]	37013864	Zhang J, Chen Y, Yan L, Zhang X, Zheng X, Qi J, Yang F, Li J. EphA3 deficiency in the hypothalamus promotes high-fat diet-induced obesity in mice. J Biomed Res. 2022 Nov 28;37(3):179-193. doi: 10.7555/JBR.36.20220168. PMID: 37013864; PMCID: PMC10226084.
ESR1	2099	estrogen receptor 1	0	0	0	Steroid	6	0.176	[Wiersielis K et al., 2021]	34749278	Wiersielis K, Yasrebi A, Ramirez P, Verpeut J, Regan D, Roepke TA. The influence of estrogen receptor α signaling independent of the estrogen response element on avoidance behavior, social interactions, and palatable ingestive behavior in female mice. Horm Behav. 2021 Nov;136:105084. doi: 10.1016/j.yhbeh.2021.105084. Epub 2021 Oct 30. PMID: 34749278; PMCID: PMC9420320.
FFAR1	2864	free fatty acid receptor 1	1	0	0	Lipid	8	0.374	[Ueno H et al., 2019]	31182471	Ueno H, Ito R, Abe SI, Ookawara M, Miyashita H, Ogino H, Miyamoto Y, Yoshihara T, Kobayashi A, Tsujihata Y, Takeuchi K, Watanabe M, Yamada Y, Maekawa T, Nishigaki N, Moritoh Y. SCO-267, a GPR40 Full Agonist, Improves Glycemic and Body Weight Control in Rat Models of Diabetes and Obesity. J Pharmacol Exp Ther. 2019 Aug;370(2):172-181. doi: 10.1124/jpet.118.255885. Epub 2019 Jun 10. PMID: 31182471.
FFAR3	2865	free fatty acid receptor 3	1	0	0	Lipid	7	0.776	[Cook TM et al., 2021]	34626852	Cook TM, Gavini CK, Jesse J, Aubert G, Gornick E, Bonomo R, Gautron L, Layden BT, Mansuy-Aubert V. Vagal neuron expression of the microbiota-derived metabolite receptor, free fatty acid receptor (FFAR3), is necessary for normal feeding behavior. Mol Metab. 2021 Dec;54:101350. doi: 10.1016/j.molmet.2021.101350. Epub 2021 Oct 6. PMID: 34626852; PMCID: PMC8567301.
FFAR4	338557	free fatty acid receptor 4	1	0	0	Lipid	7	0.28	[Cartoni C et al., 2010]	20573884	Cartoni C, Yasumatsu K, Ohkuri T, Shigemura N, Yoshida R, Godinot N, le Coutre J, Ninomiya Y, Damak S. Taste preference for fatty acids is mediated by GPR40 and GPR120. J Neurosci. 2010 Jun 23;30(25):8376-82. doi: 10.1523/JNEUROSCI.0496-10.2010. PMID: 20573884; PMCID: PMC6634626.
GALR3	8484	galanin receptor 3	1	0	0	Peptide	1	0.214	[Lv S. et al., 2020]	32831833	Lv S, Zhou Y, Feng Y, Zhang X, Wang X, Yang Y, Wang X. Peripheral Spexin Inhibited Food Intake in Mice. Int J Endocrinol. 2020 Aug 5;2020:4913785. doi: 10.1155/2020/4913785. PMID: 32831833; PMCID: PMC7426757.
GCGR	2642	glucagon receptor	1	0	0	Peptide	6	0.604	[Conarello SL et al., 2007]	17131145	Conarello SL, Jiang G, Mu J, Li Z, Woods J, Zycband E, Ronan J, Liu F, Roy RS, Zhu L, Charron MJ, Zhang BB. Glucagon receptor knockout mice are resistant to diet-induced obesity and streptozotocin-mediated beta cell loss and hyperglycaemia. Diabetologia. 2007 Jan;50(1):142-50. doi: 10.1007/s00125-006-0481-3. Epub 2006 Nov 28. PMID: 17131145.
GFRAL	389400	GDNF family receptor alpha like	0	0	0	Protein	8	0.513	[Hsu JY et al., 2017] [Klein AB et al., 2022]	28953886 36001956	Hsu JY, Crawley S, Chen M, Ayupova DA, Lindhout DA, Higbee J, Kutach A, Joo W, Gao Z, Fu D, To C, Mondal K, Li B, Kekatpure A, Wang M, Laird T, Horner G, Chan J, McEntee M, Lopez M, Lakshminarasimhan D, White A, Wang SP, Yao J, Yie J, Matern H, Solloway M, Haldankar R, Parsons T, Tang J, Shen WD, Alice Chen Y, Tian H, Allan BB. Non-homeostatic body weight regulation through a brainstem-restricted…
GHR	2690	growth hormone receptor	0	0	1	Protein	7	0.902	[Egecioglu E et al., 2006] [Teixeira PDS et al., 2019] [Quaresma PGF et al., 2019]	16174655 31479305 31494175	Egecioglu E, Bjursell M, Ljungberg A, Dickson SL, Kopchick JJ, Bergström G, Svensson L, Oscarsson J, Törnell J, Bohlooly-Y M. Growth hormone receptor deficiency results in blunted ghrelin feeding response, obesity, and hypolipidemia in mice. Am J Physiol Endocrinol Metab. 2006 Feb;290(2):E317-25. doi: 10.1152/ajpendo.00181.2005. Epub 2005 Sep 20. PMID: 16174655. Teixeira PDS, Couto GC, Furigo IC,…
GHSR	2693	growth hormone secretagogue receptor	1	0	1	Peptide	6	0.019	[Wang J et al., 2018]	30149681	Wang J, He L, Huwatibieke B, Liu L, Lan H, Zhao J, Li Y, Zhang W. Ghrelin Stimulates Endothelial Cells Angiogenesis through Extracellular Regulated Protein Kinases (ERK) Signaling Pathway. Int J Mol Sci. 2018 Aug 26;19(9):2530. doi: 10.3390/ijms19092530. PMID: 30149681; PMCID: PMC6164813.
GIPR	2696	gastric inhibitory polypeptide receptor	1	0	0	Peptide	1	0.552	[Isken F et al., 2008]	18505834	Isken F, Pfeiffer AF, Nogueiras R, Osterhoff MA, Ristow M, Thorens B, Tschöp MH, Weickert MO. Deficiency of glucose-dependent insulinotropic polypeptide receptor prevents ovariectomy-induced obesity in mice. Am J Physiol Endocrinol Metab. 2008 Aug;295(2):E350-5. doi: 10.1152/ajpendo.00008.2008. Epub 2008 May 27. PMID: 18505834; PMCID: PMC2519752.
GLP1R	2740	glucagon-like peptide 1 receptor	1	0	0	Peptide	2	0.256	[Alhadeff AL et al., 2017]	27782127	Alhadeff AL, Mergler BD, Zimmer DJ, Turner CA, Reiner DJ, Schmidt HD, Grill HJ, Hayes MR. Endogenous Glucagon-like Peptide-1 Receptor Signaling in the Nucleus Tractus Solitarius is Required for Food Intake Control. Neuropsychopharmacology. 2017 Jun;42(7):1471-1479. doi: 10.1038/npp.2016.246. Epub 2016 Oct 26. PMID: 27782127; PMCID: PMC5436110.
GLP2R	9340	glucagon-like peptide 2 receptor	1	0	0	Peptide	1	0.413	[Guan X, et al., 2012]	22829581	Guan X, Shi X, Li X, Chang B, Wang Y, Li D, Chan L. GLP-2 receptor in POMC neurons suppresses feeding behavior and gastric motility. Am J Physiol Endocrinol Metab. 2012 Oct 1;303(7):E853-64. doi: 10.1152/ajpendo.00245.2012. Epub 2012 Jul 24. PMID: 22829581; PMCID: PMC3469617.
GPBAR1	151306	G protein-coupled bile acid receptor 1	1	0	0	Steroid	8	0.09	[Perino A et al., 2021]	34031591	Perino A, Velázquez-Villegas LA, Bresciani N, Sun Y, Huang Q, Fénelon VS, Castellanos-Jankiewicz A, Zizzari P, Bruschetta G, Jin S, Baleisyte A, Gioiello A, Pellicciari R, Ivanisevic J, Schneider BL, Diano S, Cota D, Schoonjans K. Central anorexigenic actions of bile acids are mediated by TGR5. Nat Metab. 2021 May;3(5):595-603. doi: 10.1038/s42255-021-00398-4. Epub 2021 May 24. PMID: 34031591; PM…
GPR119	139760	G-protein coupled receptor 119	1	0	0	Lipid	7	0.486	[Igarashi M et al., 2023]	36462626	Igarashi M, Hayakawa T, Tanabe H, Watanabe K, Nishida A, Kimura I. Intestinal GPR119 activation by microbiota-derived metabolites impacts feeding behavior and energy metabolism. Mol Metab. 2023 Jan;67:101649. doi: 10.1016/j.molmet.2022.101649. Epub 2022 Nov 30. PMID: 36462626; PMCID: PMC9771719.
GPR17	2840	G protein-coupled receptor 17	1	0	0	Orphan	6	0.226	[Ren H et al., 2015] [Ou Z et al., 2019] [Wardman JH et al., 2016]	26180086 30865888 34646232	[Ren H et al., 2015]
GPR171	29909	G protein-coupled receptor 171	1	0	0	Orphan	6	0.045	[Wardman JH et al., 2016]	27245612	Wardman JH, Gomes I, Bobeck EN, Stockert JA, Kapoor A, Bisignano P, Gupta A, Mezei M, Kumar S, Filizola M, Devi LA. Identification of a small-molecule ligand that activates the neuropeptide receptor GPR171 and increases food intake. Sci Signal. 2016 May 31;9(430):ra55. doi: 10.1126/scisignal.aac8035. PMID: 27245612; PMCID: PMC5150984.
GPR26	2849	G protein-coupled receptor 26	1	1	0	Orphan	6	0	[Chen D. et al., 2012]	22815809	Chen D, Liu X, Zhang W, Shi Y. Targeted inactivation of GPR26 leads to hyperphagia and adiposity by activating AMPK in the hypothalamus. PLoS One. 2012;7(7):e40764. doi: 10.1371/journal.pone.0040764. Epub 2012 Jul 16. Erratum in: PLoS One. 2012;7(8): doi/10.1371/annotation/3629b4c2-4810-4bbd-ae13-53d3d01bce60. PMID: 22815809; PMCID: PMC3398048.
GPR39	2863	G protein-coupled receptor 39	1	0	0	Orphan	6	0.412	[Grunddal KV et al., 2021]	33711555	Grunddal KV, Diep TA, Petersen N, Tough IR, Skov LJ, Liu L, Buijink JA, Mende F, Jin C, Jepsen SL, Sørensen LME, Achiam MP, Strandby RB, Bach A, Hartmann B, Frimurer TM, Hjorth SA, Bouvier M, Cox H, Holst B. Selective release of gastrointestinal hormones induced by an orally active GPR39 agonist. Mol Metab. 2021 Jul;49:101207. doi: 10.1016/j.molmet.2021.101207. Epub 2021 Mar 9. PMID: 33711555; PM…
GPR61	83873	G protein-coupled receptor 61	1	1	0	Orphan	2	0.119	[Nambu H et al., 2011]	21971119	Nambu H, Fukushima M, Hikichi H, Inoue T, Nagano N, Tahara Y, Nambu T, Ito J, Ogawa Y, Ozaki S, Ohta H. Characterization of metabolic phenotypes of mice lacking GPR61, an orphan G-protein coupled receptor. Life Sci. 2011 Nov 21;89(21-22):765-72. doi: 10.1016/j.lfs.2011.09.002. Epub 2011 Sep 12. PMID: 21971119.
GPR75	10936	G protein-coupled receptor 75	1	0	0	Orphan	6	0.245	[Powell DR et al., 2022]	35023939	Powell DR, Doree DD, DaCosta CM, Platt KA, Brommage R, Buhring L, Revelli JP, Shadoan MK. Mice Lacking Gpr75 are Hypophagic and Thin. Diabetes Metab Syndr Obes. 2022 Jan 5;15:45-58. doi: 10.2147/DMSO.S342799. PMID: 35023939; PMCID: PMC8743382.
GPR88	54112	G-protein coupled receptor 88	1	1	0	Orphan	1	0.192	[Lau J et al., 2017]	28855710	Lau J, Farzi A, Enriquez RF, Shi YC, Herzog H. GPR88 is a critical regulator of feeding and body composition in mice. Sci Rep. 2017 Aug 30;7(1):9912. doi: 10.1038/s41598-017-10058-x. PMID: 28855710; PMCID: PMC5577241.
GRPR	2925	gastrin-releasing peptide receptor	1	0	0	Peptide	6	0.129	[ Ladenheim EE, et al., 2002]	12176666	Ladenheim EE, Hampton LL, Whitney AC, White WO, Battey JF, Moran TH. Disruptions in feeding and body weight control in gastrin-releasing peptide receptor deficient mice. J Endocrinol. 2002 Aug;174(2):273-81. doi: 10.1677/joe.0.1740273. PMID: 12176666.
HCRTR1	3061	hypocretin (orexin) receptor 1	1	0	0	Peptide	1	0.152	[White CL et al., 2005]	15893404	White CL, Ishii Y, Mendoza T, Upton N, Stasi LP, Bray GA, York DA. Effect of a selective OX1R antagonist on food intake and body weight in two strains of rats that differ in susceptibility to dietary-induced obesity. Peptides. 2005 Nov;26(11):2331-8. doi: 10.1016/j.peptides.2005.03.042. PMID: 15893404.
HRH1	3269	histamine receptor H1	1	0	0	Aminergic	7	0.318	[Ohinata K et al., 2004]	15572202	Ohinata K, Shimano T, Yamauchi R, Sakurada S, Yanai K, Yoshikawa M. The anorectic effect of neurotensin is mediated via a histamine H1 receptor in mice. Peptides. 2004 Dec;25(12):2135-8. doi: 10.1016/j.peptides.2004.07.009. PMID: 15572202.
HRH3	11255	histamine receptor H3	1	1	0	Aminergic	1	0.126	[Takahashi K et al., 2002]	12488429	Takahashi K, Suwa H, Ishikawa T, Kotani H. Targeted disruption of H3 receptors results in changes in brain histamine tone leading to an obese phenotype. J Clin Invest. 2002 Dec;110(12):1791-9. doi: 10.1172/JCI15784. PMID: 12488429; PMCID: PMC151650.
HTR1A	3350	5-hydroxytryptamine (serotonin) receptor 1A, G protein-coupled	1	1	0	Aminergic	2	0.31	[Yadav V.K. et al., 2011]	21187319	Yadav VK, Oury F, Tanaka KF, Thomas T, Wang Y, Cremers S, Hen R, Krust A, Chambon P, Karsenty G. Leptin-dependent serotonin control of appetite: temporal specificity, transcriptional regulation, and therapeutic implications. J Exp Med. 2011 Jan 17;208(1):41-52. doi: 10.1084/jem.20101940. Epub 2010 Dec 27. Erratum in: J Exp Med. 2011 Feb 14;208(2):413. Tanaka, Kenji [corrected to Tanaka, Kenji F].…
HTR2B	3357	5-hydroxytryptamine (serotonin) receptor 2B, G protein-coupled	1	0	0	Aminergic	6	0.093	[Yadav V.K. et al., 2011]	21187319	Yadav VK, Oury F, Tanaka KF, Thomas T, Wang Y, Cremers S, Hen R, Krust A, Chambon P, Karsenty G. Leptin-dependent serotonin control of appetite: temporal specificity, transcriptional regulation, and therapeutic implications. J Exp Med. 2011 Jan 17;208(1):41-52. doi: 10.1084/jem.20101940. Epub 2010 Dec 27. Erratum in: J Exp Med. 2011 Feb 14;208(2):413. Tanaka, Kenji [corrected to Tanaka, Kenji F].…
HTR2C	3358	5-hydroxytryptamine receptor 2C	1	1	0	Aminergic	2	0.34	[Yoo ES et al., 2021]	34788630	Yoo ES, Li L, Jia L, Lord CC, Lee CE, Birnbaum SG, Vianna CR, Berglund ED, Cunningham KA, Xu Y, Sohn JW, Liu C. Gαi/o-coupled Htr2c in the paraventricular nucleus of the hypothalamus antagonizes the anorectic effect of serotonin agents. Cell Rep. 2021 Nov 16;37(7):109997. doi: 10.1016/j.celrep.2021.109997. PMID: 34788630; PMCID: PMC8636014.
IL1R1	3554	interleukin 1 receptor, type I	0	0	0	Protein	8	0.291	[Man PS et al., 2008]	18617619	Man PS, Lawrence CB. Interleukin-1 mediates the anorexic and febrile actions of galanin-like Peptide. Endocrinology. 2008 Nov;149(11):5791-802. doi: 10.1210/en.2008-0252. Epub 2008 Jul 10. PMID: 18617619; PMCID: PMC3306896.
INSR	3643	insulin receptor	0	0	1	Protein	1	0.154	[Takahashi K, et al., 2003]	37116488	Takahashi K, Yamada T, Hosaka S, Kaneko K, Asai Y, Munakata Y, Seike J, Horiuchi T, Kodama S, Izumi T, Sawada S, Hoshikawa K, Inoue J, Masamune A, Ueno Y, Imai J, Katagiri H. Inter-organ insulin-leptin signal crosstalk from the liver enhances survival during food shortages. Cell Rep. 2023 May 30;42(5):112415. doi: 10.1016/j.celrep.2023.112415. Epub 2023 Apr 27. PMID: 37116488.
KISS1R	84634	KISS1 receptor	1	0	0	Peptide	1	0.553	[Tolson KP et al., 2014] [Velasco I et al., 2019]	24937427 31226351	Tolson KP, Garcia C, Yen S, Simonds S, Stefanidis A, Lawrence A, Smith JT, Kauffman AS. Impaired kisspeptin signaling decreases metabolism and promotes glucose intolerance and obesity. J Clin Invest. 2014 Jul;124(7):3075-9. doi: 10.1172/JCI71075. Epub 2014 Jun 17. PMID: 24937427; PMCID: PMC4071390. Velasco I, León S, Barroso A, Ruiz-Pino F, Heras V, Torres E, León M, Ruohonen ST, García-Galiano D…
LEPR	3953	leptin receptor	0	0	1	Protein	7	0.463	[Neyens D et al., 2020]	32817248	Neyens D, Zhao H, Huston NJ, Wayman GA, Ritter RC, Appleyard SM. Leptin Sensitizes NTS Neurons to Vagal Input by Increasing Postsynaptic NMDA Receptor Currents. J Neurosci. 2020 Sep 9;40(37):7054-7064. doi: 10.1523/JNEUROSCI.1865-19.2020. Epub 2020 Aug 19. PMID: 32817248; PMCID: PMC7480240.
LGR4	55366	leucine-rich repeat-containing G protein-coupled receptor 4	1	0	1	Orphan	6	0.243	[Otsuka A et al., 2019]	30916623	Otsuka A, Jinguji A, Maejima Y, Kasahara Y, Shimomura K, Hidema S, Nishimori K. LGR4 is essential for R-spondin1-mediated suppression of food intake via pro-opiomelanocortin. Biosci Biotechnol Biochem. 2019 Jul;83(7):1336-1342. doi: 10.1080/09168451.2019.1591266. Epub 2019 Mar 27. PMID: 30916623.
LRP1	4035	LDL receptor related protein 1	0	0	0	Protein	6	0.071	[Kang MC et al., 2021]	33356995	Kang MC, Seo JA, Lee H, Uner A, Yang WM, Cruz Rodrigues KCD, Kim HJ, Li W, Campbell JN, Dagon Y, Kim YB. LRP1 regulates food intake and energy balance in GABAergic neurons independently of leptin action. Am J Physiol Endocrinol Metab. 2021 Feb 1;320(2):E379-E389. doi: 10.1152/ajpendo.00399.2020. Epub 2020 Dec 28. PMID: 33356995; PMCID: PMC8260358.
MC3R	4159	melanocortin 3 receptor	1	0	0	Peptide	6	0.295	[Butler AA. 2006] [Chen AS et al., 2000]	16434123 10973250	Butler AA. The melanocortin system and energy balance. Peptides. 2006 Feb;27(2):281-90. doi: 10.1016/j.peptides.2005.02.029. Epub 2006 Jan 23. PMID: 16434123; PMCID: PMC2735083. Chen AS, Marsh DJ, Trumbauer ME, Frazier EG, Guan XM, Yu H, Rosenblum CI, Vongs A, Feng Y, Cao L, Metzger JM, Strack AM, Camacho RE, Mellin TN, Nunes CN, Min W, Fisher J, Gopal-Truter S, MacIntyre DE, Chen HY, Van der Plo…
MC4R	4160	melanocortin 4 receptor	1	1	0	Peptide	6	0.263	[Haskell-Luevano C et al., 2009] [Srisai D et al., 2011]	18971258 21239438	Haskell-Luevano C, Schaub JW, Andreasen A, Haskell KR, Moore MC, Koerper LM, Rouzaud F, Baker HV, Millard WJ, Walter G, Litherland SA, Xiang Z. Voluntary exercise prevents the obese and diabetic metabolic syndrome of the melanocortin-4 receptor knockout mouse. FASEB J. 2009 Feb;23(2):642-55. doi: 10.1096/fj.08-109686. Epub 2008 Oct 29. PMID: 18971258; PMCID: PMC2630780. Srisai D, Gillum MP, Panar…
MCHR1	2847	melanin-concentrating hormone receptor 1	1	0	0	Peptide	6	0.027	[Marsh DJ et al., 2002]	11867747	Marsh DJ, Weingarth DT, Novi DE, Chen HY, Trumbauer ME, Chen AS, Guan XM, Jiang MM, Feng Y, Camacho RE, Shen Z, Frazier EG, Yu H, Metzger JM, Kuca SJ, Shearman LP, Gopal-Truter S, MacNeil DJ, Strack AM, MacIntyre DE, Van der Ploeg LH, Qian S. Melanin-concentrating hormone 1 receptor-deficient mice are lean, hyperactive, and hyperphagic and have altered metabolism. Proc Natl Acad Sci U S A. 2002 M…
NMBR	4829	neuromedin B receptor	1	0	0	Peptide	6	0.485	[Ladenheim EE et al., 1994]	7698191	Ladenheim EE, Taylor JE, Coy DH, Moran TH. Blockade of feeding inhibition by neuromedin B using a selective receptor antagonist. Eur J Pharmacol. 1994 Dec 12;271(1):R7-9. doi: 10.1016/0014-2999(94)90291-7. PMID: 7698191.
NMUR2	56923	neuromedin U receptor 2	1	0	0	Peptide	6	0.567	[Kim ER et al., 2010] [Zeng H et al., 2006]	19857548 17030627	Kim ER, Mizuno TM. Role of neurotensin receptor 1 in the regulation of food intake by neuromedins and neuromedin-related peptides. Neurosci Lett. 2010 Jan 1;468(1):64-7. doi: 10.1016/j.neulet.2009.10.064. Epub 2009 Oct 24. PMID: 19857548. Zeng H, Gragerov A, Hohmann JG, Pavlova MN, Schimpf BA, Xu H, Wu LJ, Toyoda H, Zhao MG, Rohde AD, Gragerova G, Onrust R, Bergmann JE, Zhuo M, Gaitanaris GA. Neu…
NPBWR1	2831	neuropeptides B/W receptor 1	1	0	0	Peptide	1	0.048	[Samson W.K. et al., 2004][Ishii M et al., 2003]	15500544 12925742	Samson WK, Baker JR, Samson CK, Samson HW, Taylor MM. Central neuropeptide B administration activates stress hormone secretion and stimulates feeding in male rats. J Neuroendocrinol. 2004 Oct;16(10):842-9. doi: 10.1111/j.1365-2826.2004.01239.x. PMID: 15500544. Ishii M, Fei H, Friedman JM. Targeted disruption of GPR7, the endogenous receptor for neuropeptides B and W, leads to metabolic defects an…
NPBWR2	2832	neuropeptides B/W receptor 2	1	0	0	Peptide	6	0.259	[Samson W.K. et al., 2004]	15500544	Samson WK, Baker JR, Samson CK, Samson HW, Taylor MM. Central neuropeptide B administration activates stress hormone secretion and stimulates feeding in male rats. J Neuroendocrinol. 2004 Oct;16(10):842-9. doi: 10.1111/j.1365-2826.2004.01239.x. PMID: 15500544.
NPY1R	4886	neuropeptide Y receptor Y1	1	0	1	Peptide	6	0.007	[Paterlini S, et al., 2021] [Qi Y et al., 2022]	34445453 35167990	Paterlini S, Panelli R, Gioiosa L, Parmigiani S, Franceschini P, Bertocchi I, Oberto A, Bartolomucci A, Eva C, Palanza P. Conditional Inactivation of Limbic Neuropeptide Y-1 Receptors Increases Vulnerability to Diet-Induced Obesity in Male Mice. Int J Mol Sci. 2021 Aug 14;22(16):8745. doi: 10.3390/ijms22168745. PMID: 34445453; PMCID: PMC8395771. Qi Y, Lee NJ, Ip CK, Enriquez R, Tasan R, Zhang L, …
NPY2R	4887	neuropeptide Y receptor Y2	1	1	1	Peptide	6	0.043	[Ueno H. et al., 2008] [Islam R et al., 2019] [Wultsch T et al., 2006] [Shi YC et al., 2013]	17920705 31271760 16364461 23804428	Ueno H, Yamaguchi H, Mizuta M, Nakazato M. The role of PYY in feeding regulation. Regul Pept. 2008 Jan 10;145(1-3):12-6. doi: 10.1016/j.regpep.2007.09.011. Epub 2007 Sep 18. PMID: 17920705. Islam R, Prater CM, Harris BN, Carr JA. Neuroendocrine modulation of predator avoidance/prey capture tradeoffs: Role of tectal NPY2R receptors. Gen Comp Endocrinol. 2019 Oct 1;282:113214. doi: 10.1016/j.ygcen.…
NPY4R	5540	neuropeptide Y receptor Y4	1	0	0	Peptide	6	0.245	[Lin S. et al., 2009]	20041129	Lin S, Shi YC, Yulyaningsih E, Aljanova A, Zhang L, Macia L, Nguyen AD, Lin EJ, During MJ, Herzog H, Sainsbury A. Critical role of arcuate Y4 receptors and the melanocortin system in pancreatic polypeptide-induced reduction in food intake in mice. PLoS One. 2009 Dec 30;4(12):e8488. doi: 10.1371/journal.pone.0008488. PMID: 20041129; PMCID: PMC2796177.
NPY5R	4889	neuropeptide Y receptor Y5	1	0	1	Peptide	6	0.063	[Higuchi H et al., 2008] [Horio N, et al., 2021]	19009645 33658716	Higuchi H, Niki T, Shiiya T. Feeding behavior and gene expression of appetite-related neuropeptides in mice lacking for neuropeptide Y Y5 receptor subclass. World J Gastroenterol. 2008 Nov 7;14(41):6312-7. doi: 10.3748/wjg.14.6312. PMID: 19009645; PMCID: PMC2766111. Horio N, Liberles SD. Hunger enhances food-odour attraction through a neuropeptide Y spotlight. Nature. 2021 Apr;592(7853):262-266. …
NTRK2	4915	neurotrophic tyrosine kinase, receptor, type 2	0	1	1	Protein	1	0.099	[Vanevski F. Xu B. 2013] [Ribasés M et al., 2005]	23519010 15657604	Vanevski F, Xu B. Molecular and neural bases underlying roles of BDNF in the control of body weight. Front Neurosci. 2013 Mar 21;7:37. doi: 10.3389/fnins.2013.00037. PMID: 23519010; PMCID: PMC3604627. Ribasés M, Gratacòs M, Fernández-Aranda F, Bellodi L, Boni C, Anderluh M, Cristina Cavallini M, Cellini E, Di Bella D, Erzegovesi S, Foulon C, Gabrovsek M, Gorwood P, Hebebrand J, Hinney A, Holliday…
NTSR1	4923	neurotensin receptor 1 (high affinity)	1	0	0	Peptide	6	0.17	[Kim ER et al., 2010] [Ratner C et al., 2021]	1985754834190320	Kim ER, Mizuno TM. Role of neurotensin receptor 1 in the regulation of food intake by neuromedins and neuromedin-related peptides. Neurosci Lett. 2010 Jan 1;468(1):64-7. doi: 10.1016/j.neulet.2009.10.064. Epub 2009 Oct 24. PMID: 19857548. Ratner C, Shin JH, Dwibedi C, Tremaroli V, Bjerregaard A, Hartmann B, Bäckhed F, Leinninger G, Seeley RJ, Holst B. Anorexia and Fat Aversion Induced by Vertical…
OPRD1	4985	opioid receptor, delta 1	1	0	1	Peptide	1	0.125	[Ataka K, et al., 2022] [Arva S et al., 2016] [Kaneko K et al., 2014]	36111502 https://doi.org/10.1007/s10989-015-9500-x 24401991	Ataka K, Asakawa A, Kato I. Rubiscolin‑6 rapidly suppresses the postprandial motility of the gastric antrum and subsequently increases food intake via δ‑opioid receptors in mice. Mol Med Rep. 2022 Nov;26(5):340. doi: 10.3892/mmr.2022.12856. Epub 2022 Sep 16. PMID: 36111502; PMCID: PMC9494588. Arva, S., Zendehdel, M., Nezhad, Y.E. et al. Role of Opioid Receptors on Food Choice and Macronutrient Se…
OPRK1	4986	opioid receptor, kappa 1	1	1	0	Peptide	6	0.449	[Arva S et al., 2016] [Baghaeikia S et al., 2022] [Cintron-Colon R et al., 2019]	https://doi.org/10.1007/s10989-015-9500-x 35819847 31786059	Arva, S., Zendehdel, M., Nezhad, Y.E. et al. Role of Opioid Receptors on Food Choice and Macronutrient Selection in Meat-Type Chick. Int J Pept Res Ther 22, 219–228 (2016). https://doi.org/10.1007/s10989-015-9500-x Baghaeikia S, Fallah H, Khodadadi M, Yousefvand S, Mahdavi K, Zendehdel M, Rahmani B. Opioid receptor μ, not δ and κ, modulate food intake induced by ghrelin in laying chickens. Can J …
OPRL1	4987	opioid related nociceptin receptor 1	1	0	0	Peptide	6	0.249	[Rodi D et al., 2002] [Pomonis JD 1996] [Leventhal L et al., 1998]	12445978 9051812 9669488	Rodi D, Polidori C, Bregola G, Zucchini S, Simonato M, Massi M. Pro-nociceptin/orphanin FQ and NOP receptor mRNA levels in the forebrain of food deprived rats. Brain Res. 2002 Dec 13;957(2):354-61. doi: 10.1016/s0006-8993(02)03678-8. PMID: 12445978. Pomonis JD, Billington CJ, Levine AS. Orphanin FQ, agonist of orphan opioid receptor ORL1, stimulates feeding in rats. Neuroreport. 1996 Dec 20;8(1):…
OPRM1	4988	opioid receptor, mu 1	1	0	0	Peptide	6	0.368	[Khan MS et al., 2009] [Arva S et al., 2016] [Duraffourd C et al., 2012]	19232396 https://doi.org/10.1007/s10989-015-9500-x 22771138	Khan MS, Ohkubo T, Masuda N, Tachibana T, Ueda H. Central administration of metastin increases food intake through opioid neurons in chicks. Comp Biochem Physiol A Mol Integr Physiol. 2009 Jun;153(2):209-12. doi: 10.1016/j.cbpa.2009.02.013. Epub 2009 Feb 14. PMID: 19232396. Arva, S., Zendehdel, M., Nezhad, Y.E. et al. Role of Opioid Receptors on Food Choice and Macronutrient Selection in Meat-Typ…
OR51E2	81285	olfactory receptor family 51 subfamily E member 2	1	0	0	Olfactory	7	0.09	[Nishida A et al., 2021]	33862459	Nishida A, Miyamoto J, Shimizu H, Kimura I. Gut microbial short-chain fatty acids-mediated olfactory receptor 78 stimulation promotes anorexigenic gut hormone peptide YY secretion in mice. Biochem Biophys Res Commun. 2021 Jun 11;557:48-54. doi: 10.1016/j.bbrc.2021.03.167. Epub 2021 Apr 13. PMID: 33862459.
OXTR	5021	oxytocin receptor	1	0	1	Peptide	2	0.463	[Nishimori K. et al., 2008] [Inada K et al., 2022]	18655874 36281647	Nishimori K, Takayanagi Y, Yoshida M, Kasahara Y, Young LJ, Kawamata M. New aspects of oxytocin receptor function revealed by knockout mice: sociosexual behaviour and control of energy balance. Prog Brain Res. 2008;170:79-90. doi: 10.1016/S0079-6123(08)00408-1. PMID: 18655874. Inada K, Tsujimoto K, Yoshida M, Nishimori K, Miyamichi K. Oxytocin signaling in the posterior hypothalamus prevents hype…
PRLHR	2834	prolactin releasing hormone receptor	1	0	0	Peptide	6	0.386	[Yamashita M. et al., 2013]	23363338	Yamashita M, Takayanagi Y, Yoshida M, Nishimori K, Kusama M, Onaka T. Involvement of prolactin-releasing peptide in the activation of oxytocin neurones in response to food intake. J Neuroendocrinol. 2013 May;25(5):455-65. doi: 10.1111/jne.12019. PMID: 23363338; PMCID: PMC3664423.
PTGER4	5734	prostaglandin E receptor 4	1	0	0	Lipid	6	0.178	[Ohinata K et al., 2008]	18258202	Ohinata K, Fujiwara Y, Fukumoto S, Iwai M, Horiuchi M, Yoshikawa M. Angiotensin II and III suppress food intake via angiotensin AT(2) receptor and prostaglandin EP(4) receptor in mice. FEBS Lett. 2008 Mar 5;582(5):773-7. doi: 10.1016/j.febslet.2008.01.054. Epub 2008 Feb 5. PMID: 18258202.
QRFPR	84109	pyroglutamylated RFamide peptide receptor	1	0	0	Peptide	7	1.211	[Bruzzone F, et al., 2007] [Cook C, et al., 2022]	17534937 36251705	Bruzzone F, Lectez B, Alexandre D, Jégou S, Mounien L, Tollemer H, Chatenet D, Leprince J, Vallarino M, Vaudry H, Chartrel N. Distribution of 26RFa binding sites and GPR103 mRNA in the central nervous system of the rat. J Comp Neurol. 2007 Aug 1;503(4):573-91. doi: 10.1002/cne.21400. PMID: 17534937. Cook C, Nunn N, Worth AA, Bechtold DA, Suter T, Gackeheimer S, Foltz L, Emmerson PJ, Statnick MA, …
RXFP3	51289	relaxin/insulin-like family peptide receptor 3	1	0	0	Peptide	6	0.336	[Kuei C. et al., 2007] [McGowan BM et al., 2005]	17606621 15845619	Kuei C, Sutton S, Bonaventure P, Pudiak C, Shelton J, Zhu J, Nepomuceno D, Wu J, Chen J, Kamme F, Seierstad M, Hack MD, Bathgate RA, Hossain MA, Wade JD, Atack J, Lovenberg TW, Liu C. R3(BDelta23 27)R/I5 chimeric peptide, a selective antagonist for GPCR135 and GPCR142 over relaxin receptor LGR7: in vitro and in vivo characterization. J Biol Chem. 2007 Aug 31;282(35):25425-35. doi: 10.1074/jbc.M70…
RXFP4	339403	relaxin family peptide/INSL5 receptor 4	1	0	0	Peptide	7	1.841	[Lewis JE et al., 2022]	36184065	Lewis JE, Woodward OR, Nuzzaci D, Smith CA, Adriaenssens AE, Billing L, Brighton C, Phillips BU, Tadross JA, Kinston SJ, Ciabatti E, Göttgens B, Tripodi M, Hornigold D, Baker D, Gribble FM, Reimann F. Relaxin/insulin-like family peptide receptor 4 (Rxfp4) expressing hypothalamic neurons modulate food intake and preference in mice. Mol Metab. 2022 Dec;66:101604. doi: 10.1016/j.molmet.2022.101604. …
SCTR	6344	secretin receptor	1	0	0	Peptide	2	0.392	[Cheng CY et al., 2011]	20927047	Cheng CY, Chu JY, Chow BK. Central and peripheral administration of secretin inhibits food intake in mice through the activation of the melanocortin system. Neuropsychopharmacology. 2011 Jan;36(2):459-71. doi: 10.1038/npp.2010.178. Epub 2010 Oct 6. PMID: 20927047; PMCID: PMC3055665.
SSTR2	6752	somatostatin receptor 2	1	0	0	Peptide	6	0.052	[Stengel A. et al., 2010]	20610566	Stengel A, Coskun T, Goebel M, Wang L, Craft L, Alsina-Fernandez J, Rivier J, Taché Y. Central injection of the stable somatostatin analog ODT8-SST induces a somatostatin2 receptor-mediated orexigenic effect: role of neuropeptide Y and opioid signaling pathways in rats. Endocrinology. 2010 Sep;151(9):4224-35. doi: 10.1210/en.2010-0195. Epub 2010 Jul 7. PMID: 20610566; PMCID: PMC2940496.
TLR2	7097	toll like receptor 2	0	0	0	Peptide, Lipid	7	0.297	[von Meyenburg C et al., 2004]	15271679	von Meyenburg C, Hrupka BH, Arsenijevic D, Schwartz GJ, Landmann R, Langhans W. Role for CD14, TLR2, and TLR4 in bacterial product-induced anorexia. Am J Physiol Regul Integr Comp Physiol. 2004 Aug;287(2):R298-305. doi: 10.1152/ajpregu.00659.2003. PMID: 15271679.
TLR4	7099	toll like receptor 4	0	0	1	Peptide, Lipid	7	0.548	[von Meyenburg C et al., 2004]	15271679	von Meyenburg C, Hrupka BH, Arsenijevic D, Schwartz GJ, Landmann R, Langhans W. Role for CD14, TLR2, and TLR4 in bacterial product-induced anorexia. Am J Physiol Regul Integr Comp Physiol. 2004 Aug;287(2):R298-305. doi: 10.1152/ajpregu.00659.2003. PMID: 15271679.
a The brain-specific genes were identified using the TSEAtool [Wells et al., 2015]. The transcript was considered brain-specific if the pSI value was less than 0.01. See section 2.3.
b The genes associated with development were identified using the DAVID tool. According to DAVID, these genes were associated with terms containing the words development, growth and morphogenesis. See section 2.4.
c For genes encoding GPCR the types of ligands are given according to the GPCRdb (https://gpcrdb.org), for other genes the types of ligands are indicated based on the UniProtKB (https://www.uniprot.org/) data.
d The PAI and DI values were calculated using Orthoscape tool. See section 2.6.

## Sheet: S3
Table S3.
The set of genes Receptors_80 contains an increased number of genes with brain-specific expression pattern.
The tissue-specific genes were identified using TSEA tool [Wells A et al., 2015], expression pattern was considered tissue-specific at pSI < 0.01.
Organ or tissue in which a tissue-specific expression pattern has been identified	Number of genes	Official gene symbols	p-value a
Brain	15	OPRK1, DRD1, CALCR, ADCYAP1R1, HTR1A, NPY2R, GPR26, GPR88, HRH3, NTRK2, GPR61, HTR2C, MC4R, DRD2, CCKBR	0.035
a Benjamini-Hochberg adjusted p-value, derived from a Fisher’s exact test was calculated by TSEA tool. This p-value evaluates the probability of observing a given number of genes with a tissue-specific expression pattern.

## Sheet: S4
Table S4.
The genes from the Receptors_80 set that were associated with GO terms that contained words development, growth and morphogenesis.
These genes were identified by DAVID tool using GOTERM_BP_DIRECT dictionary.
Official gene symbol	GO terms
1. ADIPOR1	negative regulation of cell growth
2. AGTR2	positive regulation of branching involved in ureteric bud morphogenesis, negative regulation of cell growth
3. AVPR1A	telencephalon development
4. BDKRB1	negative regulation of cell growth
5. BMPR1A	outflow tract morphogenesis, cellular response to growth factor stimulus
6. CCKBR	digestive tract development
7. CNR1	positive regulation of neuron projection development, ,
8. CRHR1	adrenal gland development
9. DRD1	astrocyte development
10. DRD2	positive regulation of multicellular organism growth
11. EPHA3	positive regulation of neuron projection development
12. GHR	positive regulation of multicellular organism growth, regulation of multicellular organism growth
13. GHSR	positive regulation of multicellular organism growth
14. INSR	cellular response to growth factor stimulus, multicellular organism development, adrenal gland development
15. LEPR	multicellular organism development
16. LGR4	digestive tract development, positive regulation of branching involved in ureteric bud morphogenesis
17. NPY1R	outflow tract morphogenesis, regulation of multicellular organism growth
18. NPY2R	outflow tract morphogenesis, cardiac left ventricle morphogenesis
19. NPY5R	outflow tract morphogenesis, cardiac left ventricle morphogenesis
20. NTRK2	multicellular organism development, positive regulation of neuron projection development
21. OPRD1	cellular response to growth factor stimulus
22. OXTR	digestive tract development, telencephalon development
23. TLR4	astrocyte development

## Sheet: S5
Table S5.
Twenty three (23) genes from the app_Development_23 set and evidence for their involvement in the regulation of developmental processes.
Gene symbol	The stage of individual development	Evidence for involvement in the regulation of developmental processes a	Functional activity a
ADIPOR1	Embryonic period	In knockout mice a deficiency of ADIPOR1 causes embryonal lethality due to a disruption of sphingosine-1-phosphate signaling, which in turn leads to a failure in membrane homeostasis [Ruiz M, et al., 2022]. In a human embryonic kidney 293 celll model ADIPOR1 can activate ERK1/2 through a Src/Ras-dependent pathway and stimulate cell growth [Lee MH et al., 2008].	Activates sphingosine-1-phosphate signaling in mouse embryo promoting membrane homeostasis [Ruiz M, et al., 2022]. Stimulates growth of human embryonic kidney 293 cells [Lee MH et al., 2008].
AGTR2	Embryonic period	In the mouse fetal vascular smooth muscle cells AGTR2 provoked repression of the growth responses to growth factors via modulation of ERK cascade [Akishita M et al., 1999]	Inhibits growth response to growth factors in the mouse fetal vascular smooth muscle cells via modulation of ERK cascade [Akishita M et al., 1999].
AVPR1A	Adult stage	In rats treated with the AVPR1A antagonist it was shown that vasopressin contributes to NF-kappaB and cyclin (D1 and A) activation, to hepatocyte progression in the cell cycle, and to liver mass restoration after partial hepatectomy [Nicou A, et al.,2003]	Promotes the hepatocyte progression in the cell cycle, and liver mass restoration after partial hepatectomy [Nicou A, et al.,2003]
BDKRB1	Adult stage	In human glioblastoma cells it was shown that bradykinin activates migration and invasion. Knocking-down BDKRB1 receptors decreased cell migration and invasion [Sun DP et al., 2020].	Activates migration and invasion of glioblastoma cells [Sun DP et al., 2020]. Promotes cardiomyopathy [Westermann D et al., 2008]
BMPR1A	Embryonic period, adult stage	In mouse embryos lacking Bmpr1a it was found that BMP receptor IA is required in the mammalian embryo for endodermal morphogenesis, mouse embryos lacking Bmpr1a fail to gastrulate [Davis S et al., 2004]. In mouse embryos BMPR1A receptor provides maintenance of palatal epithelial integrity during palatogenesis [He F et al., 2010]. In adult knockout mice it was shown that the deletion of Bmpr1a in …	Regulates gastrulation and endodermal morphogenesis and ectodermal patterning in embryo [Davis S et al., 2004]. BMPR1A provides maintenance of palatal epithelial integrity during palatogenesis in embryonic period [He F, et al., 2010]. At the adult stage regulates of bone mass and bone composition (mineral-to-matrix ratio) [Shi C et al., 2017].
CCKBR	Postnatal period	In transgenic mice TGF alpha and gastrin can act synergistically to stimulate postnatal islet growth [Wang TC et al., 1993].	Mediates the autocrine effects of gastrin and cholecystokinin on islet differentiation and growth in pancreas [Wang TC et al., 1993].
CNR1	Adult stage	In mice the pharmacologic blockade of peripheral CNR1 receptor inhibited pituitary growth hormone pulsatile secretion [Al-Massadi O et al., 2010].	Affects growth hormone secretion by pituitary gland [Al-Massadi O et al., 2010].
CRHR1	Adult stage	Using mouse hippocampal cell line HT22 it was shown that activation of CRHR1 promotes growth arrest and neurite elongation in neuronal cells [Inda C et al., 2017].	Affects growth and neurite elongation in neuronal cells [Inda C et al., 2017].
DRD1	Embryonic period	In human neural stem cell it was shown that inhibition of the DRD1 receptor activity by its inverse agonists promoted proliferation of these cells and impeded its differentiation. Inhibition of the DRD1 constitutive activity by its inverse agonists in human cerebral organoids induced the expansion and folding of these organoids [Wang Q et al., 2020].	Affects proliferation and differentiation of neural stem cells, induces the expansion and folding of cerebral organoids [Wang Q et al., 2020].
DRD2	Postnatal period	Knockout mice that selectively lack D2R receptors in pituitary neurons had fewer somatotropes, reduced hypothalamic growth hormone–releasing hormone expression, and decreased pituitary growth hormone content [Noaín D et al., 2013]. Disruption of the D2 dopamine receptor alters growth hormone secretion and causes dwarfism in male mice [Díaz-Torga G et al., 2002].	Impacts growth processes affecting growth hormone secretion by pituitary gland [Noaín D et al., 2013].
EPHA3	Embryonic period	In mice with EphA3 knockout significant defects in the development of their atrial septa and atrioventricular endocardial cushions are observed, and these cardiac abnormalities lead to the death of approximately 75% of homozygous EphA3(-/-) mutants within the first 2 days of life [Stephen LJ et al., 2006]. In the developing chick cerebellum Eph receptors and their ligands (ephrins) affect sagitta…	Impacts heart and cerebellar development [Stephen LJ et al., 2006; Karam SD et al., 2000].
GHR	Postnatal period	In humans monogenic defects in the growth hormone receptor (GHR) gene results in severe post-natal growth failure insensitivity syndrome (also known as Laron syndrome) [Hwa V. et al., 2020]	Provides postnatal growth of the organism [Hwa V. et al., 2020].
GHSR	Adult stage	In humans intravenous ghrelin administration stimulated growth hormone release in a dose-dependent manner [Takaya K et al., 2000].	Stimulates growth hormone release [Takaya K et al., 2000]
INSR	Embryonic period (pluripotent stem cells), adult stage	Mouse induced pluripotent stem cells (miPSCs) obtained from E14.5 mouse embryonic fibroblasts were studied. In this model insulin receptor-mediated signaling affected pluripotency markers and lineage differentiation. iPSCs obtained from mice with insulin receptor knockout demonstrated upregulation of pluripotency markers. Directed differentiation analysis revealed that neuronal markers (ectoderm)…	Acts on pluripotency maintenance and on lineage development in pluripotent stem cells [Gupta MK et al., 2018]. Acts on proliferation of embryonic cells [Massimino M et al., 2021]. At the adult stage promotes the accumulation of white and brown fat mass [Boucher J, et al., 2012]
LEPR	Embryonic period, adult stage	Leptin-deficient (LepOb) mice exhibit altered brain volume, decreased neurogenesis and memory impairment. Similar effects were observed in animals that do not express the LepR (LepRNull). Interestingly, restoring the expression of LepR in 10-week-old mice reverses brain atrophy, in addition to neurogenesis and memory impairments in older animals [Fernandes C et al., 2024].	Promotes neurogenesis, improves memory function [Fernandes C et al., 2024]
LGR4	Embryonic period, postnatal period	Using HEK293 cell model it was demonstrated that LGR4 binds the R-spondins with high affinity and mediates the potentiation of Wnt/β-catenin signaling by enhancing Wnt-induced LRP6 phosphorylation. R-spondins are a group of secreted proteins that have pleiotropic functions in development and stem cell growth [Carmon KS et al., 2011]. Deletion of LGR4 in mice results in a dramatic delay in osteobl…	May activate Wnt/β-catenin signaling pathway [Carmon KS et al., 2011]. Has pleiotropic functions in development and stem cell growth [Carmon KS et al., 2011]. Acts on embryonic bone formation [Yang L et al., 2022] (including formation of jaws and teeth [Yamakami Y, et al., 2016, Matsuike R, et al., 2018, Arima M et al., 2019]). Regulates definitive erythropoiesis [Song H, et al., 2008], developme…
NPY1R	Embryonic period, adult stage	Using human embryonic stem cells it was shown that inhibition of NPY signalling using selective NPY Y1 receptor antagonist reduces the maintenance of self-renewal and proliferation of undifferentiated human embryonic stem cells [Son MY et al., 2011]. In a mouse model of Alzheimer Disease it was shown that NPY R1 receptor mediates the neuroprotective and neurogenic effects effect of NPY [Spencer B…	Regulates self-renewal and proliferation of undifferentiated human embryonic stem cells [Son MY et al., 2011]. Has a neuroprotective and neurogenic effects [Spencer B, et al., 2016].
NPY2R	Embryonic period, adult stage	NPY2R receptor-deficient mice have a twofold increase in trabecular bone volume as well as greater trabecular number and thickness compared with control mice. Deletion of hypothalamic NPY2R receptors in mature conditional NPY2R knockout mice stimulated osteoblast activity and increased trabecular bone volume within 5 weeks [Baldock PA et al., 2002]. In a mouse model of Alzheimer Disease it was sh…	Regulates bone formation [Baldock PA et al., 2002]. Has a neuroprotective and neurogenic effects [Spencer B, et al., 2016].
NPY5R	Embryonic period	Using human embryonic stem cells it was shown that inhibition of NPY signalling using selective NPY Y5 receptor antagonist reduces the maintenance of self-renewal and proliferation of undifferentiated human embryonic stem cells [Son MY et al., 2011].	Regulates self-renewal and proliferation of undifferentiated human embryonic stem cells [Son MY et al., 2011].
NTRK2	Embryonic period, adult stage	Genetic knockout of NTRK2 in ReNcell VM, an immortalized human neural progenitor stem cell line by CRISPR/Cas9 decreases neurogenesis and favors glial progenitors during differentiation of neural progenitor stem cells [Roussel-Gervais A, et al., 2023]. Deletion of Ntrk2, globally and astrocyte-specifically, in mice revealed morphologically immature astrocytes with significantly reduced volume, as…	Has pro-neurogenic activity and inhibits glial differentiation [Roussel-Gervais A, et al., 2023]. Regulates astrocyte morphological maturation [Holt LM et al., 2019]. Regulates early tooth development [Ye Q et al., 2022].
OPRD1	adrenal pheochromocytoma cell model	In rat adrenal pheochromocytoma cell line PC12h model it was shown that siRNA Oprd1 gene knockdown attenuated neurite outgrowth stimulated by delta opioid neuropeptide [D-Ala2, D-Leu5] enkephalin [Sen D et al., 2013]	Mediates the effect of enkephalin on neurite outgrowth [Sen D et al., 2013]
OXTR	Embryonic period, adult stage	Using OXTR conditional knockout mouse model, it was found that endogenous oxytocin signaling functions to regulate survival and maturation of newly generated dentate granule cells in adult mouse hippocampus via oxytocin receptors expressed in CA3 pyramidal neurons [Lin YT et al., 2017]. Using viral labeling, confocal microscopy, and cell type-specific RNA-seq, it was demonstrated that oxytocin re…	Regulates survival and maturation of neurons [Lin YT et al., 2017]. Promotes synaptic maturation of newly integrating adult-born neurons [Pekarek BT et al., 2022].
TLR4	Implantation stage, embryonic period	In mice Tlr4 null mutation causes fetal loss and fetal growth restriction associated with impaired maternal immune tolerance [Chan HY et al., 2021]. A mild maternal innate immune response was elicited in pregnant mice by activating TLR4 signaling with low doses of LPS. This resulted in complete miscarriage (fetal loss) at day E8.5 [Carpentier PA et al., 2011]. In mouse embryos ablation of the TLR…	Ensures optimal fetal growth and survival [Chan HY et al., 2021]. Regulates osteoclast differentiation, regulates hematopoietic stem cells (HSCs) specification [He Q et al., 2015] and epididymal embryonic development [Ferreira LGA et al., 2022].
a In this column, the text colored red corresponds to the functional activity that regulates neurogenesis, the text colored blue corresponds to the functional activity that regulates the development of jaws and teeth.

## Sheet: S6
Table S6.
Genes from the Receptors_80 set sorted in ascending order of their PAI values.
Official gene symbol	PAI a	DI
NPBWR1	1 (Cellular Organism)	0.0477
NTRK2	1 (Cellular Organism)	0.0994
OPRD1	1 (Cellular Organism)	0.1251
HRH3	1 (Cellular Organism)	0.1264
CCKBR	1 (Cellular Organism)	0.1445
HCRTR1	1 (Cellular Organism)	0.1517
INSR	1 (Cellular Organism)	0.1539
CCKAR	1 (Cellular Organism)	0.1781
GPR88	1 (Cellular Organism)	0.1917
GALR3	1 (Cellular Organism)	0.2143
GLP2R	1 (Cellular Organism)	0.4128
GIPR	1 (Cellular Organism)	0.5519
KISS1R	1 (Cellular Organism)	0.5535
GPR61	2 (Eukaryota)	0.1193
CALCR	2 (Eukaryota)	0.2377
GLP1R	2 (Eukaryota)	0.2556
HTR1A	2 (Eukaryota)	0.3097
HTR2C	2 (Eukaryota)	0.3402
SCTR	2 (Eukaryota)	0.392
OXTR	2 (Eukaryota)	0.4635
ADIPOR1	3 (Metazoa)	0.0215
BMPR1A	3 (Metazoa)	0.0576
EPHA3	3 (Metazoa)	0.12
CRHR2	3 (Metazoa)	0.5127
DRD1	4 (Chordata)	0.0257
GPR26	6 (Vertebrata)	< 0.005
NPY1R	6 (Vertebrata)	0.007
GHSR	6 (Vertebrata)	0.0195
CNR1	6 (Vertebrata)	0.0203
MCHR1	6 (Vertebrata)	0.0271
ADCYAP1R1	6 (Vertebrata)	0.0369
NPY2R	6 (Vertebrata)	0.0426
GPR171	6 (Vertebrata)	0.0446
SSTR2	6 (Vertebrata)	0.0515
DRD2	6 (Vertebrata)	0.0518
BRS3	6 (Vertebrata)	0.0595
NPY5R	6 (Vertebrata)	0.0628
LRP1	6 (Vertebrata)	0.0709
HTR2B	6 (Vertebrata)	0.0931
AVPR1A	6 (Vertebrata)	0.119
GRPR	6 (Vertebrata)	0.1294
CRHR1	6 (Vertebrata)	0.14
NTSR1	6 (Vertebrata)	0.1701
ESR1	6 (Vertebrata)	0.176
PTGER4	6 (Vertebrata)	0.1782
GPR17	6 (Vertebrata)	0.2257
LGR4	6 (Vertebrata)	0.2428
GPR75	6 (Vertebrata)	0.2448
NPY4R	6 (Vertebrata)	0.2454
OPRL1	6 (Vertebrata)	0.2486
NPBWR2	6 (Vertebrata)	0.2588
MC4R	6 (Vertebrata)	0.2627
MC3R	6 (Vertebrata)	0.2949
RXFP3	6 (Vertebrata)	0.3357
OPRM1	6 (Vertebrata)	0.3681
PRLHR	6 (Vertebrata)	0.3865
GPR39	6 (Vertebrata)	0.412
OPRK1	6 (Vertebrata)	0.4494
NMBR	6 (Vertebrata)	0.4846
AGTR1	6 (Vertebrata)	0.486
NMUR2	6 (Vertebrata)	0.5672
GCGR	6 (Vertebrata)	0.6037
OR51E2	7 (Euteleostomi)	0.0902
AGTR2	7 (Euteleostomi)	0.1415
CMKLR1	7 (Euteleostomi)	0.2144
FFAR4	7 (Euteleostomi)	0.2804
TLR2	7 (Euteleostomi)	0.2968
HRH1	7 (Euteleostomi)	0.3176
LEPR	7 (Euteleostomi)	0.4633
GPR119	7 (Euteleostomi)	0.4857
TLR4	7 (Euteleostomi)	0.548
FFAR3	7 (Euteleostomi)	0.7756
GHR	7 (Euteleostomi)	0.9022
QRFPR	7 (Euteleostomi)	1.2105
RXFP4	7 (Euteleostomi)	1.8407
GPBAR1	8 (Mammaliai)	0.09
IL1R1	8 (Mammaliai)	0.2912
FFAR1	8 (Mammaliai)	0.3745
GFRAL	8 (Mammaliai)	0.5126
BDKRB1	8 (Mammaliai)	1.033
a PAI values were calculated by the Orthoscape software tool at a threshold of 0.5 for the level of similarity between the DNA sequences of the orthologous genes (See Section 2.6)

## Sheet: S7
Table S7.
The difference between the observed number of genes from the Receptors_80 set having PAI = 6 and the expected one,
calculated based on data for all human protein-coding genes (the set allCDS_19,504)
Set or subset of genes	The set of genes
	allCDS_19,504	Receptors_80
	Observed number	Expected number	Observed number
All genes from the set	19504	80	80
Genes having	3203	80*3203/19504 = 13.138	37
PAI = 6
Genes having	16301	80*16301/19504 = 66.862	43
PAI ≠ 6
p-value			p < 0.001
(chi-square test)

## Sheet: S8
Table S8.
The difference between the observed number of genes from the allGPCR_420 set having PAI = 6 and
the expected one calculated based on data for all human protein-coding genes (the set allCDS_19,504).
Set or subset of genes	The set of genes
	allCDS_19,504	allGPCR_420
	Observed number	Expected number	Observed number
All genes from the set	19504	420	420
Genes having	3203	420*3203/19504 = 68.97	152
PAI = 6
Genes having	16301	420*16301/19504 = 351.03	268
PAI ≠ 6
p-value			p < 0.001
(chi-square test)

## Sheet: S9
Table S9.
The difference between the observed number of genes from the appGPCR_67 set having PAI = 6
and the expected one, calculated based on data for all human genes encoding GPCRs (the set allGPCR_420).
Set or subset of genes	The set of genes
	allGPCR_420	appGPCR_67
	Observed number	Expected number	Observed number
All genes from the set	420	67	67
Genes having PAI = 6	152	67*152/420 = 24.25	35
Genes having PAI ≠ 6	268	67*268/420 = 42.75	32
p-value(chi-square test)			p < 0.01

## Sheet: S10
Table S10
Genes from the Receptors_80 set, sorted in ascending order of their DI values.
Official gene symbol	PAI a	DI
GPR26	6 (Vertebrata)	< 0.005
NPY1R	6 (Vertebrata)	0.007
GHSR	6 (Vertebrata)	0.0195
CNR1	6 (Vertebrata)	0.0203
ADIPOR1	3 (Metazoa)	0.0215
DRD1	4 (Chordata)	0.0257
MCHR1	6 (Vertebrata)	0.0271
ADCYAP1R1	6 (Vertebrata)	0.0369
NPY2R	6 (Vertebrata)	0.0426
GPR171	6 (Vertebrata)	0.0446
NPBWR1	1 (Cellular Organism)	0.0477
SSTR2	6 (Vertebrata)	0.0515
DRD2	6 (Vertebrata)	0.0518
BMPR1A	3 (Metazoa)	0.0576
BRS3	6 (Vertebrata)	0.0595
NPY5R	6 (Vertebrata)	0.0628
LRP1	6 (Vertebrata)	0.0709
GPBAR1	8 (Mammaliai)	0.09
OR51E2	7 (Euteleostomi)	0.0902
HTR2B	6 (Vertebrata)	0.0931
NTRK2	1 (Cellular Organism)	0.0994
AVPR1A	6 (Vertebrata)	0.119
GPR61	2 (Eukaryota)	0.1193
EPHA3	3 (Metazoa)	0.12
OPRD1	1 (Cellular Organism)	0.1251
HRH3	1 (Cellular Organism)	0.1264
GRPR	6 (Vertebrata)	0.1294
CRHR1	6 (Vertebrata)	0.14
AGTR2	7 (Euteleostomi)	0.1415
CCKBR	1 (Cellular Organism)	0.1445
HCRTR1	1 (Cellular Organism)	0.1517
INSR	1 (Cellular Organism)	0.1539
NTSR1	6 (Vertebrata)	0.1701
ESR1	6 (Vertebrata)	0.176
CCKAR	1 (Cellular Organism)	0.1781
PTGER4	6 (Vertebrata)	0.1782
GPR88	1 (Cellular Organism)	0.1917
GALR3	1 (Cellular Organism)	0.2143
CMKLR1	7 (Euteleostomi)	0.2144
GPR17	6 (Vertebrata)	0.2257
CALCR	2 (Eukaryota)	0.2377
LGR4	6 (Vertebrata)	0.2428
GPR75	6 (Vertebrata)	0.2448
NPY4R	6 (Vertebrata)	0.2454
OPRL1	6 (Vertebrata)	0.2486
GLP1R	2 (Eukaryota)	0.2556
NPBWR2	6 (Vertebrata)	0.2588
MC4R	6 (Vertebrata)	0.2627
FFAR4	7 (Euteleostomi)	0.2804
IL1R1	8 (Mammaliai)	0.2912
MC3R	6 (Vertebrata)	0.2949
TLR2	7 (Euteleostomi)	0.2968
HTR1A	2 (Eukaryota)	0.3097
HRH1	7 (Euteleostomi)	0.3176
RXFP3	6 (Vertebrata)	0.3357
HTR2C	2 (Eukaryota)	0.3402
OPRM1	6 (Vertebrata)	0.3681
FFAR1	8 (Mammaliai)	0.3745
PRLHR	6 (Vertebrata)	0.3865
SCTR	2 (Eukaryota)	0.392
GPR39	6 (Vertebrata)	0.412
GLP2R	1 (Cellular Organism)	0.4128
OPRK1	6 (Vertebrata)	0.4494
LEPR	7 (Euteleostomi)	0.4633
OXTR	2 (Eukaryota)	0.4635
NMBR	6 (Vertebrata)	0.4846
GPR119	7 (Euteleostomi)	0.4857
AGTR1	6 (Vertebrata)	0.486
GFRAL	8 (Mammaliai)	0.5126
CRHR2	3 (Metazoa)	0.5127
TLR4	7 (Euteleostomi)	0.548
GIPR	1 (Cellular Organism)	0.5519
KISS1R	1 (Cellular Organism)	0.5535
NMUR2	6 (Vertebrata)	0.5672
GCGR	6 (Vertebrata)	0.6037
FFAR3	7 (Euteleostomi)	0.7756
GHR	7 (Euteleostomi)	0.9022
BDKRB1	8 (Mammaliai)	1.033
QRFPR	7 (Euteleostomi)	1.2105
RXFP4	7 (Euteleostomi)	1.8407
a PAI values were calculated using Orthoscape tool. See section 2.6.

[truncated: 2 more sheets: S11, Лист1]
